# Supplementary material for: Balanced Trade-Offs between Alternative Strategies Shape the Response of C. elegans Reproduction to Chronic Heat Stress
Source: PLoS One. 2014 Aug 28;9(8):e105513. doi: 10.1371/journal.pone.0105513 (PMC4148340; doi:10.1371/journal.pone.0105513)
Supplement: Table S2 — Primary data from heat stress and recovery experiments. (XLSX) [file pone.0105513.s017.xlsx]

## Sheet: Sheet1
Temperature	Duration	Eggs laid at heat stress	Eggs at 24 hours recovery	Larvae at 48 hours recovery	Larvae at 72 hours recovery	Larvae at 96 hours recovery	Larvae at 120 hours recovery	Date	Minimum Temperature	Maximum Temperature		Temperature	Duration	Eggs laid at heat stress	Eggs at 24 hours recovery	Larvae at 48 hours recovery	Larvae at 72 hours recovery	Larvae at 96 hours recovery	Larvae at 120 hours recovery	Date	Minimum Temperature	Maximum Temperature		Temperature	Duration	Eggs laid at heat stress	Eggs at 24 hours recovery	Larvae at 48 hours recovery	Larvae at 72 hours recovery	Larvae at 96 hours recovery	Larvae at 120 hours recovery	Date	Minimum Temperature	Maximum Temperature		Temperature	Duration	Eggs laid at heat stress	Eggs at 24 hours recovery	Larvae at 48 hours recovery	Larvae at 72 hours recovery	Larvae at 96 hours recovery	Larvae at 120 hours recovery	Date	Minimum Temperature	Maximum Temperature		Temperature	Duration
28	18	hours66	hours90	hours114	hours138	hours162	hours186	6.8.12	28	28.5		29	12	hours60	hours84	hours108	hours132	hours156	hours180	9.6.11	28.8	29.5		30	12	hours60	hours84	hours108	hours132	hours156	hours180	9.4.11	29.8	30.5		30.5	24	hours72	hours96	hours120	hours144	hours168	hours192	7.19.12	30.2	31		31	12
28	18	27	3	NA	NA	66	80					29	12	12	43	1	14	62	64					30	12	0	14	1	1	1	1					30.5	24	4	8	0	0	0	0					31	12
28	18	44	8	NA	NA	92	132					29	12	14	43	1	15	56	56					30	12	0	16	2	2	3	3					30.5	24	1	4	0	0	0	0					31	12
28	18	5	2	NA	NA	16	27					29	12	11	45	0	28	66	73					30	12	0	4	41	44	45	45					30.5	24	0	12	0	0	0	0					31	12
28	18	22	2	NA	NA	45	55					29	12	0	21	0	0	5	5					30	12	0	23	12	15	16	16					30.5	24	6	11	0	0	0	0					31	12
28	18	38	14	NA	NA	97	121					29	12	1	26	0	0	4	7					30	12	0	0	NA	NA	NA	NA					30.5	24	3	12	0	0	0	0					31	12
28	18	41	16	NA	NA	94	124					29	12	0	30	0	0	1	2					30	12	0	22	11	12	12	12					30.5	24	8	17	0	0	0	0					31	12
28	18	42	21	NA	NA	118	154					29	12	6	35	0	11	72	85					30	12	0	0	0	0	0	0					30.5	24	12	19	0	0	0	0					31	12
28	18	52	20	NA	NA	117	169					29	12	8	37	0	12	83	83					30	12	0	5	0	2	2	2					30.5	24	2	7	0	0	0	0					31	12
28	18	52	14	NA	NA	86	140					29	12	12	25	0	1	19	35					30	12	0	9	21	21	21	21					30.5	24	29	30	0	0	0	0					31	12
28	18	39	15	NA	NA	63	136					29	12	4	31	0	13	60	77					30	12	0	23	24	24	24	24					30.5	24	6	13	0	0	0	0					31	12
28	18	48	22	NA	NA	106	187					29	12	16	38	1	9	32	45					30	12	0	20	14	16	17	17					30.5	24	8	15	0	0	0	0					31	12
28	18	44	31	NA	NA	121	153					29	12	7	34	0	17	55	62					30	12	2	3	1	5	5	5					30.5	24	17	22	0	0	0	0					31	12
28	18	47	23	NA	NA	107	128					29	12	4	38	0	21	31	31					30	12	6	28	32	36	36	36					30.5	24	7	7	0	0	0	0					31	12
28	18	46	12	NA	NA	80	112					29	12	0	22	0	0	2	3					30	12	0	6	6	7	7	7					30.5	24	13	15	0	0	0	0					31	12
28	18	45	26	NA	NA	118	142					29	12	5	22	0	1	19	24					30	12	0	18	22	22	22	22					30.5	24	0	0	0	0	0	0					31	12
28	18	44	16	NA	NA	131	156					29	12	15	40	1	27	51	68					30	12	6	29	26	26	26	26					30.5	24	0	1	0	0	0	0					31	12
28	18	48	27	NA	NA	152	175					29	12	9	38	0	17	81	81					30	12	0	17	16	16	16	16					30.5	24	9	12	0	0	0	0					31	12
28	18	33	3	NA	NA	61	62					29	12	21	46	2	44	110	110					30	12	0	21	8	10	10	10					30.5	24	17	27	0	0	0	0					31	12
28	18	24	9	NA	NA	69	79					29	12	0	23	0	6	23	38					30	12	3	29	47	56	56	56					30.5	24	3	7	0	4	7	8					31	12
28	18	42	9	NA	NA	153	195					29	12	2	15	0	0	1	1					30	12	0	21	2	2	2	2					30.5	24	2	6	0	0	1	1					31	12
28	18	31	7	NA	NA	103	117					29	12	4	43	1	16	52	52					30	12	0	24	19	19	19	19					30.5	24	2	13	0	0	0	0					31	12
28	18	51	19	NA	NA	145	181					29	12	0	25	0	7	21	24					30	12	0	11	6	8	8	8					30.5	24	15	18	0	0	0	0					31	12
28	18	42	17	NA	NA	152	167					29	12	0	10	0	1	25	35					30	12	0	15	10	10	10	10					30.5	24	12	17	0	0	0	0					31	12
28	18	45	31	NA	NA	136	199					29	12	1	30	0	3	35	46					30	12	0	17	23	23	23	23					30.5	24	5	14	0	0	2	2					31	12
28	18	46	18	NA	NA	137	156					29	12	0	8	0	2	26	26					30	12	0	16	42	45	45	45					30.5	24	16	30	0	2	0	0					31	12
28	18	36	3	NA	NA	40	45					29	12	2	35	0	1	4	8					30	12	0	17	33	33	33	33					30.5	24	17	21	0	0	0	0					31	12
28	18	30	6	NA	NA	125	139					29	12	2	27	0	2	13	18					30	12	0	18	9	9	9	9					30.5	24	19	16	0	0	0	0					31	12
28	18	17	4	NA	NA	71	116					29	12	1	23	0	5	26	28					30	12	0	31	38	48	48	48					30.5	24	18	18	0	0	0	0					31	12
28	18	31	10	NA	NA	70	86					29	12	17	41	1	17	48	50					30	12	0	9	20	22	22	22					30.5	24	6	20	0	0	0	0					31	12
28	18	29	1	NA	NA	130	124					29	12	5	29	0	3	29	37					30	12	0	15	16	16	16	16					30.5	24	0	16	0	0	0	0					31	12
28	18	22	4	NA	NA	110	98					29	12	8	32	0	2	9	12					30	12	0	6	17	26	26	26					30.5	24	3	8	0	0	0	0					31	12
28	18	23	8	NA	NA	76	90					29	12	22	43	2	29	91	91					30	12	0	12	16	16	16	16					30.5	24	28	28	0	0	0	0					31	12
28	18	52	22	NA	NA	178	148					29	12	7	44	2	14	36	36					30	12	8	40	60	66	66	66					30.5	24	28	35	0	0	0	1					31	12
28	18	46	12	NA	NA	112	126					29	12	11	26	0	3	33	39					30	12	0	15	12	12	12	12					30.5	24	12	12	0	0	0	0					31	12
28	18	27	2	NA	NA	101	112					29	12	7	34	0	1	28	30					30	12	1	17	22	26	26	26					30.5	24	9	16	0	0	0	0					31	12
28	18	50	19	NA	NA	150	198					29	12	15	44	2	30	82	90					30	12	7	33	47	47	47	47					30.5	24	26	26	0	0	0	0					31	12
28	18	45	16	NA	NA	109	132					29	12	0	35	0	4	39	39					30	12	0	23	1	1	1	1					30.5	24	27	30	0	0	0	0					31	12
28	18	36	10	NA	NA	78	86					29	12	23	46	0	20	48	50					30	12	0	22	29	34	34	34					30.5	24	16	18	0	0	0	0					31	12
28	18	32	14	NA	NA	107	128					29	12	4	30	0	4	12	16					30	12	1	12	0	1	1	1					30.5	24	16	19	0	0	0	0					31	12
28	18	29	3	NA	NA	77	86					29	12	13	0	0	3	34	39					30	12	0	10	37	37	37	37					30.5	24	6	10	0	0	0	0					31	12
28	18	19	2	NA	NA	98	100					29	12	6	28	0	2	15	17					30	12	1	6	8	8	8	8					30.5	24	16	11	0	0	1	1					31	12
28	18	39	9	NA	NA	137	167					29	12	24	50	2	41	95	95					30	12	0	20	5	7	7	7					30.5	24	9	11	0	0	0	0					31	12
28	18	42	13	NA	NA	155	166					29	12	27	49	1	21	76	89					30	12	0	5	0	0	0	0					30.5	24	22	20	0	0	0	0					31	12
28	18	49	23	NA	NA	159	190					29	12	7	28	0	3	12	19					30	12	0	13	16	17	17	17					30.5	24	25	30	0	0	0	0					31	12
28	18	44	7	NA	NA	112	130					29	12	6	32	0	6	22	22					30	12	0	19	15	15	15	15					30.5	24	8	9	0	0	0	0					31	12
28	18	34	10	NA	NA	140	156					29	12	8	30	0	6	37	37					30	12	0	26	34	34	34	34					30.5	24	10	10	0	0	0	0					31	12
28	18	139	21	NA	NA	142	186					29	12	14	31	0	4	32	32					30	12	0	27	51	61	61	61					30.5	24	17	23	0	0	0	0					31	12
28	18	35	4	NA	NA	114	134					29	12	6	47	0	5	14	19					30	12	0	6	4	4	4	4					30.5	24	13	22	0	0	0	0					31	12
28	18	34	19	NA	NA	133	160					29	12	11	33	0	1	5	8					30	12	0	9	9	9	9	9					30.5	24	14	24	0	0	0	0					31	12
28	18	44	19	NA	NA	136	145					29	12	NA	NA	NA	NA	NA	NA					30	12	0	20	19	19	19	19					30.5	24	9	10	0	0	0	0					31	12
28	18	hours66	hours90	hours114	hours138	hours162	hours186	6.15.12	27.8	28.7		29	18	hours66	hours90	hours114	hours138	hours162	hours186	3.5.12	28.5	29.4		30	18	hours66	hours90	hours114	hours138	hours162	hours186	12.26.11	29.8	30.2														31	18
28	18	37	5	NA	83	90	92					29	18	28	29	4	4	4	4					30	18	NA	NA	NA	0	0	0																	31	18
28	18	26	0	NA	52	60	60					29	18	29	33	0	4	6	6					30	18	NA	NA	NA	1	1	1																	31	18
28	18	7	0	NA	4	7	7					29	18	55	43	11	20	23	23					30	18	NA	NA	NA	2	2	2																	31	18
28	18	2	0	NA	1	1	1					29	18	20	13	2	3	3	3					30	18	NA	NA	NA	0	2	2																	31	18
28	18	34	1	NA	44	46	46					29	18	23	24	2	3	4	4					30	18	NA	NA	NA	0	0	0																	31	18
28	18	27	2	NA	52	58	60					29	18	15	22	2	2	4	4					30	18	NA	NA	NA	1	1	1																	31	18
28	18	19	0	NA	40	44	42					29	18	34	19	1	1	1	1					30	18	NA	NA	NA	0	0	0																	31	18
28	18	4	0	NA	1	1	1					29	18	27	17	4	7	9	9					30	18	NA	NA	NA	0	0	0																	31	18
28	18	4	0	NA	3	4	4					29	18	53	48	5	16	17	17					30	18	NA	NA	NA	1	1	1																	31	18
28	18	23	0	NA	71	73	70					29	18	26	7	1	5	7	7					30	18	NA	NA	NA	0	0	0																	31	18
28	18	22	10	NA	52	51	57					29	18	18	19	0	4	4	4					30	18	NA	NA	NA	1	2	2																	31	18
28	18	47	32	NA	100	104	104					29	18	26	31	3	3	3	3					30	18	NA	NA	NA	0	0	0																	31	18
28	18	55	45	NA	123	129	128					29	18	38	46	3	5	6	6					30	18	NA	NA	NA	0	0	0																	31	18
28	18	0	0	NA	0	3	9					29	18	15	13	1	4	6	6					30	18	NA	NA	NA	0	0	0																	31	18
28	18	38	7	NA	102	121	128					29	18	33	26	2	2	2	2					30	18	NA	NA	NA	0	0	0																	31	18
28	18	43	2	NA	108	122	123					29	18	40	28	5	8	9	9					30	18	NA	NA	NA	0	0	0																	31	18
28	18	43	13	NA	149	152	162					29	18	15	24	1	3	3	3					30	18	NA	NA	NA	0	1	1																	31	18
28	18	39	14	NA	89	104	89					29	18	37	15	3	3	3	3					30	18	NA	NA	NA	0	0	0																	31	18
28	18	0	0	NA	0	0	0					29	18	25	30	4	10	11	11					30	18	NA	NA	NA	2	2	2																	31	18
28	18	51	15	NA	103	106	109					29	18	22	14	1	2	2	3					30	18	NA	NA	NA	1	1	1																	31	18
28	18	19	0	NA	16	20	20					29	18	13	15	0	0	1	1					30	18	NA	NA	NA	0	0	0																	31	18
28	18	43	10	NA	54	61	46					29	18	11	12	0	0	1	1					30	18	NA	NA	NA	2	2	2																	31	18
28	18	43	9	NA	139	147	141					29	18	28	13	0	0	1	1					30	18	NA	NA	NA	2	2	2																	31	18
28	18	33	5	NA	74	87	98					29	18	22	11	0	1	1	1					30	18	NA	NA	NA	6	9	9																	31	18
28	18	17	0	NA	1	1	1					29	18	14	1	0	1	2	2					30	18	NA	NA	NA	0	0	0																	31	18
28	18	39	10	NA	57	58	55					29	18	13	18	1	2	4	4					30	18	NA	NA	NA	0	0	0																	31	18
28	18	9	0	NA	18	18	18					29	18	15	31	2	4	4	10					30	18	NA	NA	NA	0	1	1																	31	18
28	18	7	0	NA	28	32	32					29	18	10	30	3	7	7	7					30	18	NA	NA	NA	1	1	1																	31	18
28	18	6	0	NA	2	2	2					29	18	10	13	0	3	3	3					30	18	NA	NA	NA	1	1	1																	31	18
28	18	28	0	NA	41	62	61					29	18	2	21	0	4	4	4					30	18	NA	NA	NA	0	0	0																	31	18
28	18	8	0	NA	13	30	26					29	18	24	31	2	13	13	13					30	18	NA	NA	NA	0	0	0																	31	18
28	18	31	1	NA	108	121	110					29	18	33	26	6	7	7	7					30	18	NA	NA	NA	0	0	0																	31	18
28	18	33	7	NA	68	72	71					29	18	21	7	1	8	9	9					30	18	NA	NA	NA	0	0	0																	31	18
28	18	42	14	NA	63	70	63					29	18	24	31	3	6	6	6					30	18	NA	NA	NA	0	0	0																	31	18
28	18	25	2	NA	3	3	3					29	18	21	17	1	5	5	5					30	18	NA	NA	NA	0	0	0																	31	18
28	18	31	1	NA	50	50	50					29	18	19	7	2	6	8	8					30	18	NA	NA	NA	0	0	0																	31	18
28	18	38	15	NA	92	105	99					29	18	13	39	7	11	11	11					30	18	NA	NA	NA	3	3	3																	31	18
28	18	34	11	NA	87	97	106					29	18	26	35	0	2	6	6					30	18	NA	NA	NA	0	0	0																	31	18
28	18	15	0	NA	47	55	48					29	18	6	22	0	0	1	3					30	18	NA	NA	NA	0	0	0																	31	18
28	18	19	0	NA	59	73	69					29	18	24	13	4	9	9	9					30	18	NA	NA	NA	0	0	0																	31	18
28	18	52	10	NA	99	120	119					29	18	16	15	2	3	3	3					30	18	NA	NA	NA	4	4	5																	31	18
28	18	29	1	NA	76	78	76					29	18	20	20	0	1	1	1					30	18	NA	NA	NA	0	0	0																	31	18
28	18	51	13	NA	88	95	97					29	18	25	22	2	2	2	2					30	18	NA	NA	NA	0	0	0																	31	18
28	18	33	1	NA	57	69	67					29	18	23	12	1	1	2	2					30	18	NA	NA	NA	2	2	2																	31	18
28	18	62	15	NA	117	136	137					29	18	6	11	0	0	1	2					30	18	NA	NA	NA	2	2	2																	31	18
28	18	35	5	NA	18	25	22					29	18	26	30	0	0	1	1					30	18	NA	NA	NA	1	1	1																	31	18
28	18	51	24	NA	79	69	69					29	18	22	14	0	2	4	4					30	18	NA	NA	NA	1	1	1																	31	18
28	18	36	27	NA	64	73	71					29	18	15	19	0	0	0	0					30	18	NA	NA	NA	0	0	0																	31	18
28	18	58	22	NA	105	119	121					29	18	25	36	1	4	4	4					30	18	NA	NA	NA	0	0	1																	31	18
28	18	20	0	NA	12	13	10					29	18	10	7	0	1	1	2					30	18	NA	NA	NA	5	6	6																	31	18
28	24	hours72	hours96	hours120	hours144	hours168	hours192	11.4.11	27.6	28.3		29	18	hours66	hours90	hours114	hours138	hours162	hours186	3.12.12	28.8	29.3		30	24	hours72	hours96	hours120	hours144	hours168	hours192	6.8.12	29.7	30.5														31	24
28	24	57	61	1	1	1	1					29	18	NA	NA	5	5	7	7					30	24	0	3	NA	0	0	0																	31	24
28	24	15	16	0	1	3	3					29	18	NA	NA	1	2	2	2					30	24	1	10	NA	0	0	0																	31	24
28	24	51	67	2	2	2	2					29	18	NA	NA	1	1	1	1					30	24	0	8	NA	0	0	0																	31	24
28	24	38	40	0	0	3	3					29	18	NA	NA	7	22	22	22					30	24	0	10	NA	0	0	0																	31	24
28	24	55	64	1	1	1	1					29	18	NA	NA	31	33	33	33					30	24	0	6	NA	0	0	0																	31	24
28	24	37	38	1	1	4	4					29	18	NA	NA	0	1	1	1					30	24	0	4	NA	0	0	0																	31	24
28	24	56	63	3	3	3	3					29	18	NA	NA	15	20	20	20					30	24	0	10	NA	0	0	0																	31	24
28	24	57	62	0	0	0	0					29	18	NA	NA	26	39	39	39					30	24	3	18	NA	4	16	16																	31	24
28	24	16	16	1	1	1	1					29	18	NA	NA	4	6	6	6					30	24	3	12	NA	0	0	0																	31	24
28	24	46	49	3	5	8	8					29	18	NA	NA	29	34	34	34					30	24	0	4	NA	0	0	0																	31	24
28	24	55	56	6	6	6	6					29	18	NA	NA	0	1	2	2					30	24	0	10	NA	0	0	0																	31	24
28	24	54	59	0	1	2	2					29	18	NA	NA	14	18	18	18					30	24	0	8	NA	0	0	0																	31	24
28	24	56	60	2	2	3	3					29	18	NA	NA	7	14	14	14					30	24	2	16	NA	0	0	0																	31	24
28	24	39	42	1	1	2	2					29	18	NA	NA	3	3	3	3					30	24	0	3	NA	0	0	0																	31	24
28	24	53	55	1	2	2	2					29	18	NA	NA	2	2	2	2					30	24	1	11	NA	0	0	0																	31	24
28	24	52	53	2	2	3	3					29	18	NA	NA	0	0	0	0					30	24	0	12	NA	0	0	0																	31	24
28	24	41	46	0	1	1	1					29	18	NA	NA	0	0	0	0					30	24	1	9	NA	0	1	1																	31	24
28	24	53	62	0	2	2	2					29	18	NA	NA	3	4	6	6					30	24	0	8	NA	0	0	0																	31	24
28	24	46	51	0	1	1	1					29	18	NA	NA	0	1	1	1					30	24	0	3	NA	0	0	0																	31	24
28	24	52	58	0	1	2	2					29	18	NA	NA	3	15	16	16					30	24	1	8	NA	0	1	1																	31	24
28	24	30	31	0	0	0	1					29	18	NA	NA	0	0	0	0					30	24	2	20	NA	0	0	0																	31	24
28	24	63	65	0	1	1	1					29	18	NA	NA	0	0	0	0					30	24	3	26	NA	0	0	0																	31	24
28	24	43	47	1	3	3	3					29	18	NA	NA	3	3	3	3					30	24	0	10	NA	0	0	0																	31	24
28	24	43	45	0	0	0	1					29	18	NA	NA	1	2	2	2					30	24	0	7	NA	0	0	0																	31	24
28	24	60	63	1	2	3	3					29	18	NA	NA	0	2	2	2					30	24	0	3	NA	0	0	0																	31	24
28	24	58	63	1	1	1	1					29	18	NA	NA	0	0	0	0					30	24	0	6	NA	0	0	0																	31	24
28	24	53	66	7	11	11	11					29	18	NA	NA	1	1	1	1					30	24	0	11	NA	0	0	0																	31	24
28	24	42	57	1	1	1	1					29	18	NA	NA	9	12	12	12					30	24	2	23	NA	1	1	1																	31	24
28	24	51	56	2	5	7	7					29	18	NA	NA	0	1	1	1					30	24	0	10	NA	0	0	0																	31	24
28	24	45	53	1	2	2	2					29	18	NA	NA	17	28	28	28					30	24	0	3	NA	0	0	0																	31	24
28	24	36	37	4	10	10	10					29	18	NA	NA	1	2	2	2					30	24	1	11	NA	0	0	0																	31	24
28	24	14	18	0	0	0	0					29	18	NA	NA	5	10	10	10					30	24	2	12	NA	0	0	0																	31	24
28	24	27	40	3	3	3	3					29	18	NA	NA	13	18	18	18					30	24	1	6	NA	0	0	0																	31	24
28	24	32	35	0	0	0	3					29	18	NA	NA	1	4	4	4					30	24	0	10	NA	1	1	1																	31	24
28	24	19	19	3	3	5	5					29	18	NA	NA	5	5	5	5					30	24	0	6	NA	0	0	0																	31	24
28	24	62	64	0	0	0	0					29	18	NA	NA	0	0	1	1					30	24	1	19	NA	0	0	0																	31	24
28	24	44	56	4	10	10	10					29	18	NA	NA	2	5	5	5					30	24	0	13	NA	0	0	0																	31	24
28	24	41	49	0	0	0	1					29	18	NA	NA	24	29	29	29					30	24	0	14	NA	0	0	0																	31	24
28	24	55	61	1	2	2	2					29	18	NA	NA	2	4	4	4					30	24	0	2	NA	0	0	0																	31	24
28	24	50	53	0	1	1	1					29	18	NA	NA	16	17	17	17					30	24	0	2	NA	0	0	0																	31	24
28	24	18	20	1	1	2	2					29	18	NA	NA	7	13	14	14					30	24	0	5	NA	0	0	0																	31	24
28	24	46	48	0	0	0	0					29	18	NA	NA	8	9	10	10					30	24	0	13	NA	0	0	0																	31	24
28	24	32	32	2	3	3	3					29	18	NA	NA	22	26	28	28					30	24	0	10	NA	NA	NA	NA																	31	24
28	24	25	26	0	2	2	2					29	18	NA	NA	5	5	5	5					30	24	0	7	NA	0	0	0																	31	24
28	24	49	54	3	3	3	3					29	18	NA	NA	2	7	7	7					30	24	0	2	NA	0	0	0																	31	24
28	24	39	40	0	0	1	1					29	18	NA	NA	1	1	1	1					30	24	1	8	NA	0	0	0																	31	24
28	24	71	76	1	1	2	4					29	18	NA	NA	3	3	3	3					30	24	0	6	NA	0	0	0																	31	24
28	24	56	71	0	0	0	0					29	18	NA	NA	2	4	4	4					30	24	0	6	NA	0	0	0																	31	24
28	24	48	52	0	0	0	0					29	18	NA	NA	0	0	1	1					30	24	0	0	NA	0	0	0																	31	24
28	24	15	17	0	0	1	1					29	18	NA	NA	0	1	1	1					30	24	0	3	NA	0	0	0																	31	24
												29	24	hours72	hours96	hours120	hours144	hours168	hours192	4.14.11	28.9	29.5		30	24	2	13	NA	0	0	0																	31	24
												29	24	0	NA	NA	NA	NA	3					30	24	0	0	NA	0	0	0																	31	24
												29	24	16	NA	NA	NA	NA	0					30	24	hours72	hours96	hours120	hours144	hours168	hours192	7.5.11	30	30.5														31	24
												29	24	23	NA	NA	NA	NA	1					30	24	1	0	0	0	0	0																	31	24
												29	24	15	NA	NA	NA	NA	2					30	24	0	0	0	0	0	0																	31	24
												29	24	12	NA	NA	NA	NA	0					30	24	0	0	0	0	0	0																	31	24
												29	24	5	NA	NA	NA	NA	0					30	24	0	0	1	1	1	1																	31	24
												29	24	3	NA	NA	NA	NA	0					30	24	0	0	0	0	0	0																	31	24
												29	24	12	NA	NA	NA	NA	0					30	24	0	0	0	0	0	0																	31	24
												29	24	25	NA	NA	NA	NA	1					30	24	0	0	0	0	0	0																	31	24
												29	24	3	NA	NA	NA	NA	0					30	24	0	0	0	0	0	0																	31	24
												29	24	26	NA	NA	NA	NA	0					30	24	1	0	0	0	0	0																	31	24
												29	24	12	NA	NA	NA	NA	1					30	24	0	0	0	0	0	0																	31	24
												29	24	11	NA	NA	NA	NA	0					30	24	0	0	0	0	0	0																	31	24
												29	24	6	NA	NA	NA	NA	0					30	24	0	0	0	0	0	0																	31	24
												29	24	19	NA	NA	NA	NA	0					30	24	0	0	1	1	1	1																	31	24
												29	24	18	NA	NA	NA	NA	0					30	24	0	0	0	0	0	0																	31	24
												29	24	2	NA	NA	NA	NA	0					30	24	3	0	0	0	0	0																	31	24
												29	24	9	NA	NA	NA	NA	0					30	24	0	0	0	0	0	0																	31	24
												29	24	9	NA	NA	NA	NA	0					30	24	0	0	0	0	0	0																	31	24
												29	24	14	NA	NA	NA	NA	0					30	24	0	0	0	0	0	0																	31	24
												29	24	3	NA	NA	NA	NA	0					30	24	0	0	0	0	0	0																	31	24
												29	24	0	NA	NA	NA	NA	0					30	24	0	0	0	0	9	12																	31	24
												29	24	27	NA	NA	NA	NA	0					30	24	0	0	0	0	0	0																	31	24
												29	24	31	NA	NA	NA	NA	0					30	24	0	0	0	0	0	0																	31	24
												29	24	14	NA	NA	NA	NA	0					30	24	0	0	0	0	0	0																	31	24
												29	24	4	NA	NA	NA	NA	0					30	24	0	0	0	0	0	0																	31	24
												29	24	0	NA	NA	NA	NA	0					30	24	0	0	0	0	0	0																	31	24
												29	24	5	NA	NA	NA	NA	0					30	24	0	0	0	0	0	0																	31	24
												29	24	11	NA	NA	NA	NA	0					30	24	0	0	0	0	0	0																	31	24
												29	24	2	NA	NA	NA	NA	0					30	24	0	0	0	0	0	0																	31	24
												29	24	4	NA	NA	NA	NA	0					30	24	0	0	0	0	0	0																	31	24
												29	24	13	NA	NA	NA	NA	0					30	24	1	0	0	0	0	0																	31	24
												29	24	10	NA	NA	NA	NA	0					30	24	0	0	0	0	0	0																	31	24
												29	24	13	NA	NA	NA	NA	0					30	24	0	0	0	0	0	0																	31	24
												29	24	15	NA	NA	NA	NA	0					30	24	0	0	0	0	0	0																	31	24
												29	24	12	NA	NA	NA	NA	0					30	24	0	0	0	0	0	0																	31	24
												29	24	2	NA	NA	NA	NA	0					30	24	0	0	0	0	0	0																	31	24
												29	24	4	NA	NA	NA	NA	0					30	24	0	0	0	0	0	0																	31	24
												29	24	15	NA	NA	NA	NA	1					30	24	0	0	0	0	0	0																	31	24
												29	24	3	NA	NA	NA	NA	0					30	24	0	0	0	0	0	0																	31	24
												29	24	6	NA	NA	NA	NA	0					30	24	0	0	0	0	0	0																	31	24
												29	24	5	NA	NA	NA	NA	0					30	24	1	0	0	0	0	0																	31	24
												29	24	11	NA	NA	NA	NA	1					30	24	2	0	0	0	0	0																	31	24
												29	24	22	NA	NA	NA	NA	0					30	24	0	0	0	0	0	0																	31	24
												29	24	9	NA	NA	NA	NA	0					30	24	0	0	1	1	5	8																	31	24
												29	24	4	NA	NA	NA	NA	0					30	24	0	0	0	0	0	0																	31	24
												29	24	14	NA	NA	NA	NA	0					30	24	0	0	0	0	0	0																	31	24
												29	24	9	NA	NA	NA	NA	0					30	24	0	0	0	0	0	0																	31	24
												29	24	23	NA	NA	NA	NA	0					30	24	0	0	0	0	0	0																	31	24
												29	24	6	NA	NA	NA	NA	0					30	24	0	0	0	0	0	0																	31	24
												29	24	hours72	hours96	hours120	hours144	hours168	hours192	5.21.11	28.3	29.3		30	24	0	0	1	1	1	1																	31	36
												29	24	38	0	0	0	0	0					30	24	0	0	0	0	1	2																	31	36
												29	24	37	0	0	0	0	0					30	36	hours84	hours108	hours132	hours156	hours180	hours204	9.26.11	29.7	30.4														31	36
												29	24	26	0	0	0	0	0					30	36	0	3	0	0	0	0																	31	36
												29	24	33	0	0	0	0	0					30	36	0	8	0	0	0	0																	31	36
												29	24	18	0	0	0	0	0					30	36	0	4	0	0	0	0																	31	36
												29	24	35	0	1	2	2	2					30	36	0	0	0	0	0	0																	31	36
												29	24	32	0	0	0	0	0					30	36	0	28	0	0	0	0																	31	36
												29	24	38	0	2	2	2	2					30	36	0	5	0	0	0	0																	31	36
												29	24	36	0	0	0	0	0					30	36	0	3	0	0	0	0																	31	36
												29	24	14	0	0	0	0	0					30	36	0	7	0	0	0	0																	31	36
												29	24	27	0	0	0	0	0					30	36	0	3	0	0	0	0																	31	36
												29	24	29	0	0	0	0	0					30	36	0	1	0	0	0	0																	31	36
												29	24	0	0	0	0	0	0					30	36	0	5	0	0	0	0																	31	36
												29	24	27	0	0	0	0	0					30	36	0	4	0	0	0	0																	31	36
												29	24	31	0	0	0	0	0					30	36	10	2	0	0	0	0																	31	36
												29	24	18	0	0	0	0	0					30	36	0	13	0	0	0	0																	31	36
												29	24	21	0	0	0	0	0					30	36	3	5	0	0	0	0																	31	36
												29	24	42	0	0	2	2	2					30	36	0	0	0	0	0	0																	31	36
												29	24	36	0	0	0	0	0					30	36	0	0	0	0	0	0																	31	36
												29	24	28	0	0	0	0	0					30	36	0	17	0	0	0	0																	31	36
												29	24	15	0	0	0	0	0					30	36	0	3	0	0	0	0																	31	36
												29	24	11	0	0	0	0	0					30	36	0	1	0	0	0	0																	31	36
												29	24	41	0	0	0	0	0					30	36	0	4	0	0	0	0																	31	36
												29	24	19	0	0	0	0	0					30	36	0	13	0	0	0	0																	31	36
												29	24	7	0	0	0	0	0					30	36	0	4	0	0	0	0																	31	36
												29	24	16	0	0	0	0	0					30	36	0	4	0	0	0	0																	31	36
												29	24	21	0	0	0	0	0					30	36	0	3	0	0	0	0																	31	36
												29	24	27	0	0	0	0	0					30	36	0	5	0	0	0	0																	31	36
												29	24	25	0	0	0	0	0					30	36	0	3	0	0	0	0																	31	36
												29	24	16	0	0	0	0	0					30	36	0	4	0	0	0	0																	31	36
												29	24	21	0	0	0	0	0					30	36	0	12	0	0	0	0																	31	36
												29	24	0	17	32	32	33	33					30	36	0	14	0	0	0	0																	31	36
												29	24	33	0	0	0	0	0					30	36	0	2	0	0	0	0																	31	36
												29	24	29	0	0	0	0	0					30	36	0	2	0	0	0	0																	31	36
												29	24	29	0	0	0	0	0					30	36	0	4	0	0	0	0																	31	36
												29	24	31	0	0	0	0	0					30	36	10	0	0	0	0	0																	31	36
												29	24	23	0	0	0	0	0					30	36	1	4	0	0	0	0																	31	36
												29	24	11	0	3	3	3	3					30	36	0	4	0	0	0	0																	31	36
												29	24	27	0	0	0	0	0					30	36	8	3	0	0	0	0																	31	36
												29	24	31	0	0	0	0	0					30	36	10	1	0	0	0	0																	31	36
												29	24	23	0	0	0	0	0					30	36	1	1	0	0	0	0																	31	36
												29	24	22	0	0	0	0	0					30	36	0	0	0	0	0	0																	31	36
												29	24	27	0	0	0	0	0					30	36	0	3	0	0	0	0																	31	36
												29	24	10	0	0	0	0	0					30	36	0	1	0	0	0	0																	31	36
												29	24	0	0	0	0	0	0					30	36	3	2	0	0	0	0																	31	36
												29	24	0	0	0	0	0	0					30	36	1	2	0	0	0	0																	31	36
												29	24	34	0	0	0	0	0					30	36	0	1	0	0	0	0																	31	36
												29	24	25	0	0	0	0	0					30	36	0	0	0	0	0	0																	31	36
												29	24	20	0	0	0	0	0					30	36	4	1	0	0	0	0																	31	36
												29	24	40	0	1	1	1	1					30	36	7	1	0	0	0	0																	31	36
												29	36	hours84	hours108	hours132	hours156	hours180	hours204	9.7.11	28.7	29.4		30	36	1	1	0	0	0	0
												29	36	4	11	0	0	0	0					30	36	0	2	0	0	0	0																	experiment synchronized by one hour egg lay:
												29	36	22	10	0	0	0	0
												29	36	26	15	0	0	0	0																													31	24
												29	36	35	9	0	0	0	0
												29	36	8	3	0	0	0	0
												29	36	25	8	0	0	0	0
												29	36	2	9	0	0	0	0
												29	36	11	16	0	0	0	0
												29	36	35	6	0	0	0	0
												29	36	0	0	0	0	0	0
												29	36	16	12	0	0	0	0
												29	36	6	0	0	0	0	0
												29	36	27	6	0	0	0	0
												29	36	2	9	0	0	0	0
												29	36	9	7	0	0	0	0
												29	36	19	8	0	0	0	0
												29	36	30	9	0	0	0	0
												29	36	18	11	0	0	0	0
												29	36	28	18	0	0	0	0
												29	36	12	8	0	0	0	0
												29	36	17	4	0	0	0	0
												29	36	3	9	0	0	0	0
												29	36	6	0	0	0	0	0
												29	36	17	13	0	0	0	0
												29	36	33	6	0	0	0	0
												29	36	20	1	0	0	0	0
												29	36	14	5	0	0	0	0
												29	36	30	1	0	0	0	0
												29	36	8	8	0	0	0	0
												29	36	17	17	0	0	0	0
												29	36	25	3	0	0	0	0
												29	36	4	4	0	0	0	0
												29	36	21	13	0	0	0	0
												29	36	2	20	0	0	0	0
												29	36	5	11	0	0	0	0
												29	36	0	3	0	0	0	0
												29	36	9	10	0	0	0	0
												29	36	26	11	0	0	0	0
												29	36	0	14	0	0	0	0
												29	36	5	10	0	0	0	0
												29	36	17	9	0	0	0	0
												29	36	1	11	0	0	0	0
												29	36	20	18	0	0	0	0
												29	36	10	10	0	0	0	0
												29	36	14	14	0	0	0	0
												29	36	11	2	0	0	0	0
												29	36	15	17	0	0	0	0
												29	36	22	9	0	0	0	0
												29	36	17	4	0	0	0	0
												29	36	6	6	0	0	0	0



[truncated: 42 more columns]
