# Supplementary material for: Balanced Trade-Offs between Alternative Strategies Shape the Response of C. elegans Reproduction to Chronic Heat Stress
Source: PLoS One. 2014 Aug 28;9(8):e105513. doi: 10.1371/journal.pone.0105513 (PMC4148340; doi:10.1371/journal.pone.0105513)
Supplement: Table S6 — Summary of the number of individual worms tested in all experiments. (XLSX) [file pone.0105513.s021.xlsx]

## Sheet: Sheet1
Table S6. Summary of the number of individual worms tested in all experiments.
Figure or Table	#Worms	Censored
Fig 1A	908	2
Fig 1B	398	13
Fig 1C	248	2
Fig 1D	300	0
Fig 1E	418	34
Fig 2A	648	34
Fig 2B	1240	34
Fig 4	145	NA
Fig 5	700	NA
Fig 6B	247	3
Fig 6C	250	0
Fig 7A	154	0
Fig 7B	300	0
Table 1	400	NA
Fig S1	400	NA
Fig S2	793	2
Fig S3	845	0
Fig S4	650	NA
Fig S5, S10	245	NA
Fig S6, S11	125	NA
Fig S7, S12	95	NA
Fig S8	400	NA
Fig S13	247	3
Fig S14	769	0
Fig S15	1400	0
Table S1	1019	36
Table S4	190	NA
